# Supplementary material for: Design Principles for Next Generation of Small Organic Molecules for Photodynamics Therapy Revealed by Nonadiabatic Molecular Dynamics
Source: Chemistry. 2026 Mar 30;32(24):e70941. doi: 10.1002/chem.70941 (PMC13290423; doi:10.1002/chem.70941)
Supplement: Supplementary file 2 — Supporting File 1: chem70941‐sup‐0002‐Data.zip [file CHEM-32-e70941-s001.zip]

Archive with 1 entries (0 files):
- chem70941-sup-0002-Data/
